# Supplementary material for: Tiberius: end-to-end deep learning with an HMM for gene prediction
Source: Bioinformatics. 2024 Nov 18;40(12):btae685. doi: 10.1093/bioinformatics/btae685 (PMC11645249; doi:10.1093/bioinformatics/btae685)
Supplement: btae685_Supplementary_Data [file btae685_supplementary_data.zip]

Archive with 3 entries (3 files):
- assorted64.txt
- assorted64.pdf
- supplements.pdf
