# Supplementary material for: Tiberius: end-to-end deep learning with an HMM for gene prediction
Source: Bioinformatics. 2024 Nov 18;40(12):btae685. doi: 10.1093/bioinformatics/btae685 (PMC11645249; doi:10.1093/bioinformatics/btae685)
Supplement: btae685_Supplementary_Data [file btae685_supplementary_data.zip › assorted64.txt]

Aotus_nancymaae
Camelus_bactrianus
Canis_lupus_familiaris
Cavia_porcellus
Cebus_capucinus
Ceratotherium_simum
Chinchilla_lanigera
Condylura_cristata
Desmodus_rotundus
Dipodomys_ordii
Enhydra_lutris
Eptesicus_fuscus
Equus_caballus
Heterocephalus_glaber
Ictidomys_tridecemlineatus
Jaculus_jaculus
Loxodonta_africana
Marmota_marmota
Microcebus_murinus
Microtus_ochrogaster
Mus_musculus
Mus_pahari
Neomonachus_schauinslandi
Ochotona_princeps
Octodon_degus
Odobenus_rosmarus
Otolemur_garnettii
Panthera_pardus
Propithecus_coquereli
Puma_concolor
Rattus_norvegicus
Saimiri_boliviensis
Sorex_araneus
Trichechus_manatus
Bos_taurus
Delphinapterus_leucas
Homo_sapiens
Microgale_talazaci
Erinaceus_europaeus
Elephantulus_edwardii
Ctenodactylus_gundi
Tupaia_chinensis
Tamandua_tetradactyla
Muscardinus_avellanarius
Solenodon_paradoxus
Nannospalax_galili
Petromus_typicus
Crocidura_indochinensis
Chrysochloris_asiatica
Heterohyrax_brucei
Craseonycteris_thonglongyai
Castor_canadensis
Manis_javanica
Uropsilus_gracilis
Catagonus_wagneri
Acomys_cahirinus
Aplodontia_rufa
Dasypus_novemcinctus
Rousettus_aegyptiacus
Sigmodon_hispidus
Zapus_hudsonius
Galeopterus_variegatus
Lepus_americanus
Orycteropus_afer
